# Supplementary material for: Cryoprotective Effects of Tuna Skin Antifreeze Peptides on the Quality of Salmon Flesh During Low-Temperature Fluctuations
Source: Foods. 2026 Mar 22;15(6):1105. doi: 10.3390/foods15061105 (PMC13025321; doi:10.3390/foods15061105)
Supplement: Supplementary file 1 [file foods-15-01105-s001.zip]

Archive with 1 entries (1 files):
- foods-4073652-supplementary.xlsx
