# Supplementary material for: Cryoprotective Effects of Tuna Skin Antifreeze Peptides on the Quality of Salmon Flesh During Low-Temperature Fluctuations
Source: Foods. 2026 Mar 22;15(6):1105. doi: 10.3390/foods15061105 (PMC13025321; doi:10.3390/foods15061105)
Supplement: Supplementary file 1 [file foods-15-01105-s001.zip › foods-4073652-supplementary.xlsx]

## Sheet: Sheet1
					ID	Sequence	Master Protein Accessions	Theo. MH+ [Da]	Percolator q-Value	Percolator PEP
					1	AALEDSFHLQQFFR	XP_067429712.1	1708.84	0.0005663	0.001304
					2	MVSVFDIGPDK	XP_067428107.1	1223.6	0.0005663	0.01797
					3	MYIYDEQTTTMR	XP_067471362.1	1551.68	0.0005663	0.002019
					4	NADVEIFAVGVK	XP_067428107.1	1261.68	0.0005663	0.03096
					5	NAELAFVFITDGITSMEQLDEGVSAMR	XP_067461218.1	2944.41	0.0005663	3.902e-07
					6	NAELAFVFITDGITSMEQLDEGVSAMR	XP_067461218.1	2960.4	0.0005663	1.071e-06
					7	NAELAFVFITDGITSMEQLDEGVSAMR	XP_067461218.1	2976.4	0.0005663	2.204e-05
					8	NAFLSQPSVDIHPVGLPHAYTIILMLR	XP_067428107.1	3002.63	0.0005663	9.916e-05
					9	NAFLSQPSVDIHPVGLPHAYTIILMLR	XP_067428107.1	3018.62	0.0005663	0.03561
					10	NDEELNKLLGGVTIAQGGVLPNIQAVLLPK	XP_067441661.1	3113.76	0.0005663	4.083e-05
					11	NFLHSIVSSLDIGK	XP_067456428.1	1529.83	0.0005663	0.01294
					12	NFVINTINR	XP_067461218.1; XP_067461219.1	1090.6	0.0005663	0.02366
					13	NFVINTINRLGSLAK	XP_067461218.1; XP_067461219.1	1659.95	0.0005663	0.05102
					14	NGEDGESGKPGR	WVX36570.1	1202.54	0.0005663	0.001146
					15	NLDMDSIVAEVK	XP_067447554.1	1333.67	0.0005663	0.0141
					16	NIDVEIFAVGVK	XP_067471362.1	1303.73	0.0005663	0.006386
					17	NIFFSPASLSIALAALSVGAR	XP_067461588.1	2105.18	0.0005663	0.0001752
					18	NLGQALEFVGR	XP_067458897.1	1203.65	0.0005663	0.0002282
					19	NLGQALEFVGRDVLTAAR	XP_067458897.1	1930.05	0.0005663	0.05733
					20	NIGVEIFVLGIK	XP_067471362.1	1301.78	0.0005663	0.0003519
					21	NLKPATEYELFVSAR	XP_067471362.1	1737.92	0.0005663	0.0014
					22	NLLISLLQASR	XP_067461267.1	1227.74	0.0005663	0.001474
					23	MVSVFDIGPDK	XP_067428107.1	1207.6	0.0005663	0.005635
					24	NLLSDTPYTVTVVPVYPEGEGLR	XP_067428107.1	2519.3	0.0005663	6.001e-06
					25	MTLGMIWTIILR	XP_067435681.1; XP_067451564.1	1463.81	0.0005663	0.004383
					26	MRPEFQVFDVITPAR	XP_067458897.1	1821.93	0.0005663	0.01748
					27	LVIIEGDLER	XP_067430989.1; XP_067445884.1	1156.66	0.0005663	0.004876
					28	LVILEGELER	XP_067462448.1	1170.67	0.0005663	0.02185
					29	LVLVNAIYFK	XP_067434653.1; XP_067452298.1	1179.71	0.0005663	0.005811
					30	LVQADEYAGIQQLLGSVVEQLAVSPQPSRPGNQAR	XP_067456425.1	3718.95	0.0005663	0.00128
					31	LVQLPPGTDSFLYLGADYMSVVR	XP_067461952.1	2541.31	0.0005663	1.692e-06
					32	LWEYLLELLK	XP_067466921.1	1319.76	0.0005663	0.0009105
					33	LWIQDVTGK	XP_067471800.1	1059.58	0.0005663	0.0242
					34	LYDIILVAEK	XP_067468043.1	1176.69	0.0005663	0.00131
					35	LYGEQSYQFVEEFLTLTR	XP_067434653.1	2223.1	0.0005663	0.0001713
					36	MEAAIQTVVK	XP_067468800.1	1131.61	0.0005663	0.001336
					37	MELITILEK	XP_067471539.1	1131.63	0.0005663	0.01607
					38	MESAIQTVVTTFLGSAR	XP_067457570.1	1852.95	0.0005663	0.00199
					39	MFLFLDDK	XP_067460565.1	1028.51	0.0005663	0.04424
					40	MGFQAWLK	XP_067450218.1	980.502	0.0005663	0.02725
					41	MLDFEQFLPMFQAIAK	XP_067448286.1	1928.96	0.0005663	0.0008451
					42	MLDFEQFLPMFQAIAK	XP_067448286.1	1960.95	0.0005663	6.041e-06
					43	MILLLDDK	XP_067439500.1	960.543	0.0005663	0.01951
					44	MPDGPAALEEAYNAVEDIVNEVEQYVK	XP_067470172.1	3009.4	0.0005663	1.059e-06
					45	MPIAGPVQGFIK	XP_067442054.1	1257.7	0.0005663	0.0005046
					46	MPTGVPNGLIQLFLDR	XP_067443816.1	1770.96	0.0005663	6.663e-06
					47	MPTGVPNGLIQLFLDR	XP_067443816.1	1786.95	0.0005663	9.594e-07
					48	MTEDELVYNIHLAVNFLVSLLK	XP_067448189.1	2577.36	0.0005663	4.049e-07
					49	NLMPDTLYTVSVLPVYPAR	XP_067428107.1	2149.14	0.0005663	0.001023
					50	NLMPDTLYTVSVLPVYPAR	XP_067428107.1	2165.13	0.0005663	5.037e-05
					51	NLQFSEVTQTSFR	XP_067428107.1	1556.77	0.0005663	0.0001736
					52	QIQTLEIELASQQSLK	XP_067443965.1	1829	0.0005663	0.0001684
					53	QISLRPELVYTVDSFQQLPR	XP_067458897.1	2389.29	0.0005663	8.816e-07
					54	QMEQIAQFLSAAEK	XP_067450218.1	1593.79	0.0005663	0.004464
					55	QMEQIAQFLSAAEK	XP_067450218.1	1609.79	0.0005663	0.0005491
					56	QMGGRSSDLADAIEYVIQNELKPASGVR	XP_067458897.1	3020.51	0.0005663	6.528e-08
					57	QMGVLTFAIGSR	XP_067458897.1	1279.68	0.0005663	0.0004939
					58	QMSGGYDEKSPAMPVPGPMGPMGPR	WVX36570.1	2606.15	0.0005663	0.02632
					59	QMSGGYDEKSPAMPVPGPMGPMGPR	WVX36570.1	2632.17	0.0005663	0.04849
					60	QQGIFAIGIGTR	XP_067458896.1; XP_067458897.1	1260.71	0.0005663	0.001292
					61	QQGIFAIGIGTRNSDSR	XP_067458896.1; XP_067458897.1	1819.94	0.0005663	0.0001389
					62	QQGIFVIGIGTR	XP_067458897.1	1288.74	0.0005663	0.02386
					63	QQSIFAIGIGTR	XP_067458897.1	1290.72	0.0005663	0.01411
					64	QQWTQLFIDSFK	XP_067461219.1	1540.78	0.0005663	0.0003527
					65	QSGVSALLIVALDVVHDPAQLQMVEFGR	XP_067456425.1	2992.59	0.0005663	0.02865
					66	QSGVSALLIVALDVVHDPAQLQMVEFGR	XP_067456425.1	3008.59	0.0005663	1.316e-05
					67	RFADLVAEEFIDK	XP_067461218.1; XP_067461219.1	1552.8	0.0005663	0.001431
					68	RFDEILEASDGIMVAR	XP_067446203.1	1821.92	0.0005663	0.0002207
					69	RFDEILEASDGIMVAR	XP_067446203.1	1837.91	0.0005663	0.01913
					70	RGDLLQAINSLPYK	XP_067471362.1	1587.89	0.0005663	0.003999
					71	RGPTGELGATGPAGNR	XP_067467313.1	1510.77	0.0005663	3.213e-05
					72	RIDLTGNLIAEIEDGAFSK	XP_067448652.1	2062.08	0.0005663	1.468e-05
					73	QLGVMTFAIGTR	XP_067458897.1	1293.7	0.0005663	0.002892
					74	QLGVLTFAIGTRSSDSK	XP_067458896.1; XP_067458897.1	1779.96	0.0005663	0.000719
					75	QLGVLTFAIGTR	XP_067458896.1; XP_067458897.1	1275.74	0.0005663	4.863e-05
					76	QLEEELLGLQK	XP_067430989.1	1299.72	0.0005663	0.001151
					77	NLQQEISDLTEQIGETGK	XP_067427410.1; XP_067443317.1; XP_067427250.1; XP_067427403.1	2002.99	0.0005663	0.02457
					78	NLQSDTVYTVTVVPVYTAGEGQR	XP_067471362.1	2497.26	0.0005663	3.364e-05
					79	NLQVFNPTMTTLNVR	XP_067428107.1	1747.92	0.0005663	0.002018
					80	NLQVFNPTMTTLNVR	XP_067428107.1	1763.91	0.0005663	0.008848
					81	NLQVIDPTINTLK	XP_067428107.1	1468.84	0.0005663	0.0004586
					82	NLQVLNPTMTTLNVR	XP_067428107.1	1713.93	0.0005663	0.002835
					83	NLQVTDPTTSSLNVR	XP_067428107.1	1644.86	0.0005663	0.02257
					84	NIQVYNPTPNSLNVR	XP_067428107.1	1728.9	0.0005663	0.0325
					85	NLVTSDVTDTSFAVSWTPAPGK	XP_067428107.1	2293.13	0.0005663	0.02345
					86	NLYTGISLFANPVK	XP_067442537.1	1536.84	0.0005663	0.0007343
					87	LVGYLAVSLSEQR	XP_067468800.1	1434.8	0.0005663	0.001771
					88	NNLEAQIAEAEER	XP_067447554.1	1486.71	0.0005663	0.001504
					89	NNTANIFFSPFSISSALAMVLLGAR	XP_067434653.1	2657.38	0.0005663	0.001253
					90	NPAVHFYLNTYTTK	XP_067458896.1	1668.84	0.0005663	0.0006083
					91	NVMGIIIADLEANYK	XP_067435142.1	1663.87	0.0005663	6.386e-06
					92	NVMGIIIADLEANYK	XP_067435142.1	1679.87	0.0005663	0.0002888
					93	QDIVSAIGR	XP_067458897.1	958.532	0.0005663	0.01226
					94	QEGEFTLFAPSDQAFASLSDR	XP_067451291.1	2316.08	0.0005663	0.001055
					95	QGPAGLVGER	XP_067431685.1	983.527	0.0005663	0.001599
					96	QGPAGPGGER	WVX36570.1	925.449	0.0005663	0.01219
					97	QGVGTTLSPYK	XP_067428107.1	1150.61	0.0005663	0.004901
					98	QKPPQFYIDQIQTFTK	XP_067461217.1	1982.04	0.0005663	0.0001417
					99	NNIQLQTQEYESLLNIK	XP_067447555.1	2048.07	0.0005663	0.004236
					100	RIDLTGNLIAEIEDGAFSKLPNLEELTLAENK	XP_067448652.1	3526.86	0.0005663	5.045e-06
					101	LVEAISK	XP_067461217.1	759.461	0.0005663	0.05982
					102	ITLPVDFVTADKFDEK	XP_067464743.1	1837.96	0.0005663	5.698e-06
					103	ILAQATSDLVNAIK	XP_067430588.1	1456.84	0.0005663	0.00488
					104	LLGGVTIAQGGVLPNIQAVLLPK	XP_067441661.1	2271.38	0.0005663	3.169e-07
					105	LIGLLEVLSQK	XP_067447391.1	1212.76	0.0005663	0.003535
					106	LIGQIVSSITASLR	XP_067459423.1	1457.87	0.0005663	4.688e-05
					107	LLLALVQTK	XP_067445900.1	998.661	0.0005663	0.02094
					108	ILLANFLAQTEALMK	XP_067451346.1	1691.94	0.0005663	7.432e-05
					109	LLIEILH	XP_067461267.1	850.54	0.0005663	0.03322
					110	IIIGMDVAASEFYR	XP_067435232.1	1584.81	0.0005663	8.604e-06
					111	IIIGMDVAASEFYR	XP_067435232.1	1600.8	0.0005663	0.0006219
					112	LILIPMLPGMK	XP_067471362.1	1225.74	0.0005663	0.0003226
					113	LILIPMLPGMK	XP_067471362.1	1241.74	0.0005663	0.01067
					114	ILNENTVQMIWTRPQSR	XP_067428107.1	2086.09	0.0005663	9.637e-05
					115	LINLYLAENQLEAVPHIPESVR	XP_067442538.1	2518.37	0.0005663	4.737e-05
					116	LLPDTPTEPFDIWQVADK	XP_067471362.1	2085.05	0.0005663	9.734e-05
					117	ILRVSDEWYTR	XP_067428107.1	1437.75	0.0005663	0.001167
					118	LISEVLVK	XP_067435142.1	900.576	0.0005663	0.03056
					119	LISQIVSSITASLR	XP_067449227.1	1487.88	0.0005663	7.39e-05
					120	LITAIGEVINHDPVIGDR	XP_067464156.1	1932.05	0.0005663	1.469e-05
					121	IITIVEEVVDGK	XP_067426525.1	1314.75	0.0005663	0.007731
					122	LLVFSTDAGFHFAGDGK	XP_067462748.1	1781.89	0.0005663	0.02915
					123	LLVILLQANR	XP_067441115.1	1152.75	0.0005663	0.01151
					124	LHKNAFLSQPSVDIHPVGLPHAYTIILMLR	XP_067428107.1	3380.87	0.0005663	0.00489
					125	LIWDAAPGPVR	XP_067471362.1	1194.66	0.0005663	0.003661
					126	YVAGLLGGTATEVAETK	XP_067454003.1	1679.89	0.0005663	0.001036
					127	LHDSGIATLFLVSR	XP_067458897.1	1528.85	0.0005663	0.000343
					128	LFLSIEGSSPIEK	XP_067441837.1	1419.77	0.0005663	0.002638
					129	IFLSLMETAGLIDLLK	XP_067464328.1	1777.02	0.0005663	3.048e-06
					130	IFVVAASK	XP_067461218.1; XP_067461219.1	834.508	0.0005663	0.05137
					131	IFVVAASKNVDETGLR	XP_067461218.1; XP_067461219.1	1718.94	0.0005663	2.513e-05
					132	IFYVPAAGGEEEMVQVSGNTFNTVLK	XP_067471362.1	2800.39	0.0005663	0.003187
					133	IFYVPATGGAEDMEQVSGGTTSTTLR	XP_067428107.1	2688.28	0.0005663	2.575e-07
					134	IFYVPATGGAEDMEQVSGGTTSTTLR	XP_067428107.1	2704.28	0.0005663	0.02005
					135	LGEPGHFTLFAPTNEAFESLGSDVLER	XP_067451291.1	2933.43	0.0005663	1.266e-08
					136	IGEPHTLLDGYPKPVK	XP_067460565.1	1763.97	0.0005663	0.05268
					137	IGFPWSEIR	XP_067460473.1	1104.58	0.0005663	0.0089
					138	LGFSEVELVQMVVDGVK	XP_067470004.1	1864.97	0.0005663	3.572e-06
					139	IGIDEFAALVK	XP_067426554.1	1175.67	0.0005663	0.0004083
					140	LGLGFNQIK	XP_067442537.1	989.578	0.0005663	0.01092
					141	LGLSPLNELR	XP_067449448.1	1111.65	0.0005663	0.01829
					142	LGPGYLEQIMGDK	XP_067464328.1	1420.71	0.0005663	0.0004734
					143	LGPSGAPGQDGRPGPPGPVGAR	WVX36570.1	1997.03	0.0005663	0.00017
					144	LGSSEVYQVQLVVDGVK	XP_067451533.1; XP_067463438.1	1819.98	0.0005663	6.483e-05
					145	IGVDEFAALVK	XP_067426411.1	1161.65	0.0005663	0.0003779
					146	IGVDEFAALVKH	XP_067426411.1	1298.71	0.0005663	0.0009847
					147	IGVLITDGK	XP_067428107.1; XP_067471362.1	915.551	0.0005663	0.00945
					148	IGVLITDGKSQDEIIFNSQK	XP_067428107.1	2205.18	0.0005663	8.558e-07
					149	LHDSGIATLFLVSREDR	XP_067458897.1	1929.02	0.0005663	0.05923
					150	LIWDAAPGPVRK	XP_067471362.1	1322.76	0.0005663	0.0221
					151	LLYLSYNLLTEIPANLPPNVIELR	XP_067442537.1	2768.56	0.0005663	0.004835
					152	LIYQPEGSDESMEVFVGDVTSHQLHNLKPGTTYDLK	XP_067471362.1	4047.96	0.0005663	0.0002179
					153	IQIVSDADEAAR	XP_067471362.1	1287.65	0.0005663	0.002554
					154	LQQELDDLLVDQDHLR	XP_067472314.1	1949.99	0.0005663	5.202e-07
					155	LQSIPEINEQLEQLYLQANEITK	XP_067437679.1	2714.42	0.0005663	0.0005585
					156	LQVLNPTMTTLNVR	XP_067428107.1	1599.89	0.0005663	8.242e-05
					157	LQVLNPTMTTLNVR	XP_067428107.1	1615.88	0.0005663	0.001362
					158	ISFEEFLSIIQELR	XP_067463825.1	1723.93	0.0005663	0.0004681
					159	LSFSAALTVPTER	XP_067440553.1	1391.75	0.0005663	0.0069
					160	ISGLIYEETR	XP_067463233.1	1180.62	0.0005663	0.006241
					161	LSHLTTYDITVLPVYR	XP_067471362.1	1891.03	0.0005663	2.561e-05
					162	LSIEALSSLEGEFK	XP_067451533.1	1522.8	0.0005663	7.55e-05
					163	LSIIATDQTYR	XP_067461217.1	1280.68	0.0005663	0.002114
					164	LSITMPSIASTILTQIVTVSER	XP_067456428.1	2360.31	0.0005663	0.0002476
					165	LSITMPSIASTILTQIVTVSER	XP_067456428.1	2376.31	0.0005663	0.01656
					166	LSVEALTSLDGEFK	XP_067463438.1	1508.78	0.0005663	0.0001955
					167	ISYDPSYALLVPEFTDLQSVQER	XP_067458897.1	2670.33	0.0005663	0.0001086
					168	ISYDPSYALSVSDFTDLPR	XP_067458896.1	2146.03	0.0005663	0.00203
					169	ISYDPSYALSVSDFTDLPSVQEQLSSVMSTVLVR	XP_067458896.1; XP_067458897.1	3733.85	0.0005663	2.538e-05
					170	ISYDPSYALSVSDFTDLPSVQEQLSSVMSTVLVR	XP_067458896.1; XP_067458897.1	3749.85	0.0005663	0.0007558
					171	ISYDPSYALSVSEFTDLPSVQQQLQSSVEAVVVDVTPESPTVPVDTAK	XP_067458896.1; XP_067458897.1	5122.55	0.0005663	1.651e-05
					172	LSYVPLSGAGEVLEAQTIGPETTIVLQELFPITTYR	XP_067471362.1	3906.08	0.0005663	3.518e-05
					173	LTLLEALVSR	XP_067461318.1	1114.68	0.0005663	0.002161
					174	IQLVEEELDR	XP_067462448.1; XP_067430989.1; XP_067445884.1	1243.65	0.0005663	0.002785
					175	LQHSGYSVFVVGVADVDMTELR	XP_067471362.1	2422.21	0.0005663	2.362e-06
					176	LQHAGYSVFAIGVADVDFVELQR	XP_067428107.1	2534.3	0.0005663	4.256e-08
					177	LQGEVEDLMIDVER	XP_067427410.1; XP_067427250.1; XP_067427403.1	1661.81	0.0005663	0.0001548
					178	LIYQPEGSDESMEVFVGDVTSHQLHNLKPGTTYDLK	XP_067471362.1	4063.96	0.0005663	2.914e-05
					179	LMLLLEVISGER	XP_067435681.1; XP_067451564.1	1372.79	0.0005663	0.0005816
					180	LNAETTLFIIASK	XP_067451346.1	1420.8	0.0005663	0.0001988
					181	LNEHLTRPVLLR	XP_067428107.1	1460.87	0.0005663	0.05738
					182	LNFDTFLPMLK	BAA95124.1	1338.71	0.0005663	0.003201
					183	INLDEFTAIFK	XP_067454689.1	1310.7	0.0005663	0.003548
					184	LNLLEVLVSR	XP_067453569.1	1155.71	0.0005663	0.000887
					185	LNPLTEYLVNVYSVVGEDSSEPLK	XP_067471362.1	2665.36	0.0005663	3.397e-07
					186	LNPLTEYLVNVYSVVGEDSSEPLKGTETTLPLSAVR	XP_067471362.1	3891.03	0.0005663	2.385e-07
					187	INTGAAIR	XP_067458897.1	815.473	0.0005663	0.0266
					188	LTPDTEYSISVVAVYAR	XP_067471362.1	1883.97	0.0005663	2.756e-05
					189	INVLDIFYDLVR	XP_067442918.1	1479.82	0.0005663	7.225e-05
					190	LPAGIPSSLEILYADYNDIDSIGAGYLSK	XP_067437679.1	3055.55	0.0005663	9.614e-08
					191	IPAGVFLGLDK	XP_067438269.1	1129.66	0.0005663	0.01647
					192	LPLLEELSLAENK	XP_067442538.1	1468.83	0.0005663	3.039e-06
					193	LPILPVK	XP_067448652.1	779.539	0.0005663	0.02311
					194	LPNLEELTLAENK	XP_067448652.1	1483.8	0.0005663	2.116e-05
					195	LPNLEELTLAENKLTR	XP_067448652.1	1854.03	0.0005663	4.005e-09
					196	LPNLEELTLAENKLTRLPILPVK	XP_067448652.1	2614.55	0.0005663	1.67e-07
					197	IPSLLYLYAQHNQLK	XP_067443816.1	1801	0.0005663	1.513e-05
					198	LQFQLEAFR	XP_067447210.1	1151.62	0.0005663	0.01884
					199	LQGEVEDLMIDVER	XP_067427410.1; XP_067427250.1; XP_067427403.1	1645.81	0.0005663	0.0001565
					200	LNWDAAPGEVLK	XP_067428107.1	1312.69	0.0005663	0.01963
					201	LFIGGLSFETNEESLAAAFGK	XP_067461726.1	2201.11	0.0005663	1.238e-06
					202	RLEGVPQVLILLSGGR	XP_067458896.1; XP_067458897.1	1707.03	0.0005663	8.904e-06
					203	RNAELAFVFITDGITSMEQLDEGVSAMR	XP_067461218.1	3100.51	0.0005663	1.435e-07
					204	VIYIPADGGLEIVEQVSESTTK	XP_067428107.1	2348.22	0.0005663	6.329e-10
					205	VIYIPADGGLEIVEQVSESTTKTVLEK	XP_067428107.1	2918.56	0.0005663	1.378e-07
					206	VIYVPAAGGAESMEQVSAGTTNTILR	XP_067428107.1	2635.34	0.0005663	0.00187
					207	VIYVPAAGGAESMEQVSAGTTNTILR	XP_067428107.1	2651.33	0.0005663	0.02138
					208	VIYVPAAGGTESLITVSGLTTNTMLR	XP_067428107.1	2664.43	0.0005663	1.426e-06
					209	VIYVPAAGGTESLITVSGLTTNTMLR	XP_067428107.1	2680.42	0.0005663	1.116e-05
					210	VIYVPTDGGDESIEQVPASTTNTVLR	XP_067428107.1	2761.39	0.0005663	0.0001848
					211	VMQEEIFGPLLPILPLGGLDEAIK	XP_067464476.1	2592.44	0.0005663	0.0001304
					212	VMQEEIFGPLLPILPLGGLDEAIK	XP_067464476.1	2608.43	0.0005663	1.127e-05
					213	VNIMDLDYELAEELDNIAER	XP_067458897.1	2381.12	0.0005663	4.788e-06
					214	VNLVGIDIFTNK	XP_067434846.1	1332.75	0.0005663	0.0008341
					215	VPLLGGWFER	XP_067430771.1	1173.64	0.0005663	0.005381
					216	VPTPNVSVVDLTVR	XP_067457294.1	1495.85	0.0005663	0.0006069
					217	VRPDELDVTLLSDEGLRDELFK	XP_067438541.1	2559.33	0.0005663	0.001298
					218	VSALLTVALEGAHNPAQLQTVEFGR	XP_067456428.1	2621.4	0.0005663	5.332e-06
					219	VSEYLDFINSYIHR	XP_067471548.1	1755.87	0.0005663	0.003372
					220	VSLGDTSAIFR	XP_067461218.1	1165.62	0.0005663	0.0008753
					221	VSVVQYSDDAK	XP_067458897.1	1210.6	0.0005663	0.009433
					222	VSVVQYSR	XP_067458896.1; XP_067458897.1	937.51	0.0005663	0.0624
					223	VSVVQYSRDAEVHFYLNTYTTR	XP_067458896.1; XP_067458897.1	2648.31	0.0005663	5.088e-08
					224	VSVVQYSRDPAVQFYLNTYTTK	XP_067458896.1; XP_067458897.1	2579.31	0.0005663	0.01188
					225	VLVVVTDGR	XP_067471362.1	957.573	0.0005663	0.0154
					226	VSVVQYSRNPAVHFYLNTYTTK	XP_067458896.1	2587.33	0.0005663	0.0007549
					227	VLVIITDGK	XP_067428107.1	957.598	0.0005663	0.02159
					228	VIVGSHFYHFDSPMLLVAGK	XP_067460565.1	2233.15	0.0005663	0.008944
					229	VGPAGPAGAR	XP_067467313.1	852.469	0.0005663	0.003824
					230	VGPAGPPGAR	XP_067467313.1	878.484	0.0005663	0.02326
					231	VGVVQYSGDAR	XP_067428107.1	1150.59	0.0005663	0.01169
					232	VGWEQLLTTIAR	XP_067435681.1; XP_067451564.1	1386.77	0.0005663	0.0001267
					233	VGYTPDVLTDATAELTVALLLATAR	XP_067455256.1	2574.4	0.0005663	4.749e-05
					234	VGYTPDWIFLLR	XP_067463550.1	1479.8	0.0005663	0.0007611
					235	VHLDAITTDDAGNMYAFR	XP_067460565.1	2009.94	0.0005663	0.0001622
					236	VHVGVMQFSSVQNLVFR	XP_067456425.1	1947.03	0.0005663	0.001399
					237	VIDPTTSSLNVLWEAAEGNVR	XP_067471362.1	2271.16	0.0005663	7.977e-09
					238	VLEVGNHVYIDDGLISVK	XP_067446203.1	1970.06	0.0005663	0.0002112
					239	VIISAPSADAPMFVMGVNHEK	XP_067457294.1	2213.11	0.0005663	1.849e-06
					240	VLITTDLLAR	XP_067461444.1	1114.68	0.0005663	0.02223
					241	VINDNFHIIEGLMSTVHAITATQK	XP_067457294.1	2652.38	0.0005663	9.681e-07
					242	VLPFSIGTR	XP_067458897.1	989.578	0.0005663	0.05314
					243	VIQYFATIAAIGAK	XP_067427410.1; XP_067427403.1	1465.84	0.0005663	0.008935
					244	VIQYFATIAVAGAK	XP_067427250.1	1451.83	0.0005663	0.004627
					245	VIQYFATIAVAGGK	XP_067443317.1	1437.81	0.0005663	0.0002378
					246	VISSVGSTIQDVLEVDDDLTTLSDVAQK	XP_067451291.1	2947.5	0.0005663	3.59e-07
					247	VLTPPMGTVMDILK	XP_067454344.1	1514.83	0.0005663	0.006327
					248	VLVEILASR	XP_067441115.1	999.62	0.0005663	0.005811
					249	VIVGSHFYHFDSPMLLVAGK	XP_067460565.1	2217.15	0.0005663	0.0005868
					250	VLVIFSDGLDEDVTSLK	XP_067456428.1	1849.98	0.0005663	0.0002224
					251	VSWEPAPGNVLQYR	XP_067428107.1	1615.82	0.0005663	0.0002233
					252	VSWLAAPGSVIR	XP_067471362.1	1255.72	0.0005663	0.009549
					253	VTAIYADGPGGELEGDGRTVGMLGPR	XP_067471362.1	2588.28	0.0005663	0.002106
					254	YLQVIFLHANK	XP_067442537.1	1345.76	0.0005663	0.007537
					255	YIQVVYLHVNK	XP_067437415.1	1375.77	0.0005663	0.006495
					256	YLTVAAVFR	XP_067426303.1	1039.59	0.0005663	0.05582
					257	YLVTYKPEDGEAR	XP_067471362.1	1540.76	0.0005663	5.176e-05
					258	YLYLQNNQIEEIK	XP_067437679.1	1667.86	0.0005663	0.0002833
					259	YNMEIESLNSVLLSLEAELTQLR	XP_067447555.1	2681.37	0.0005663	6.827e-07
					260	YNVDEVFLELVQIIR	XP_067471634.1	1850.01	0.0005663	0.007712
					261	YPFPITAAELFTTIDTFPLR	XP_067459927.1	2313.22	0.0005663	0.002141
					262	YPIEHGIITNWDDMEK	XP_067427951.1	1960.91	0.0005663	0.004609
					263	YQEIPLTFMVTR	XP_067451291.1	1497.78	0.0005663	0.0009045
					264	YQVILDDLR	XP_067447555.1	1134.62	0.0005663	0.0532
					265	YQVSVFAVYGR	XP_067471362.1	1288.67	0.0005663	0.001667
					266	YSFISFDGEVR	XP_067427220.1	1319.63	0.0005663	0.009692
					267	YSLEAVAAELK	XP_067464743.1	1193.64	0.0005663	0.002291
					268	YSLEAVAAELKNLLGK	XP_067464743.1	1718.97	0.0005663	7.309e-06
					269	YSPISGAAHGEEVFPR	XP_067431337.1	1716.83	0.0005663	1.94e-05
					270	YSVAVFGVYDGGQSTPLAGEEK	XP_067428107.1	2274.09	0.0005663	0.01383
					271	YSVNVFGMFDGGESMPLAGEEK	XP_067471362.1	2364.05	0.0005663	3.011e-07
					272	YSVTVVPVYAEGDGPSLTDSGK	XP_067428107.1	2241.09	0.0005663	1.414e-06
					273	YSVWIGGSILASLSTFQQMWISK	XP_067427951.1; XP_067427221.1	2618.33	0.0005663	0.007447
					274	YTGQEIAMATVTALR	XP_067431643.1	1624.84	0.0005663	0.01112
					275	YFGAYGDLSTPEAIK	XP_067433127.1	1631.8	0.0005663	6.35e-05
					276	YEVSVYAQYDK	XP_067428107.1	1364.64	0.0005663	0.001048
					277	YEFGIFNQK	XP_067464156.1	1145.56	0.0005663	0.02024
					278	YDPELEQILVEWINR	XP_067450218.1	1916.98	0.0005663	0.0002453
					279	VTFHPSGDDVDLGEMVVGPYDNTVVLEELR	XP_067428107.1	3318.58	0.0005663	2.244e-06
					280	VTILITDGK	XP_067428107.1	959.577	0.0005663	0.008726
					281	VTLVPVYPELEGK	XP_067428107.1	1443.81	0.0005663	0.001089
					282	VTNPTMTSLNVDWDPADGAVR	XP_067428107.1	2259.07	0.0005663	0.001464
					283	VTNPTMTSLNVDWDPADGAVR	XP_067428107.1	2275.07	0.0005663	0.004176
					284	VTWDASIGDITGYK	XP_067428107.1	1525.75	0.0005663	0.0002825
					285	VTWDPSLGDISGYK	XP_067471362.1	1537.75	0.0005663	7.083e-05
					286	VVAINDPFIDLQYMVYMFK	XP_067458335.1	2322.15	0.0005663	0.0128
					287	VVETLSVDDNKDR	XP_067458896.1; XP_067458897.1	1489.75	0.0005663	0.04165
					288	VVLAYEPVWAIGTGK	XP_067468174.1	1602.89	0.0005663	0.0005627
					289	VGPAGISGQDGRPGPAGPTGAR	XP_067431685.1	1975.01	0.0005663	4.205e-05
					290	VVIHLTDGLDAPLSEMK	XP_067458897.1	1837.97	0.0005663	9.736e-09
					291	VVLVLTDGR	XP_067461217.1	971.588	0.0005663	0.02992
					292	VVLVLTDGRSDISR	XP_067461217.1	1529.86	0.0005663	0.02668
					293	VYTLEATAYALLALVK	XP_067438961.1	1739	0.0005663	2.867e-05
					294	WEPATGPVQQYR	XP_067471362.1	1431.7	0.0005663	0.001575
					295	WGDAGAQYVVESTGVFTTIEK	XP_067457294.1	2258.1	0.0005663	9.157e-05
					296	WLAEATYTGQALDYTLR	XP_067461217.1	1971.98	0.0005663	1.154e-06
					297	WLAEATYTGQALDYTLRNTISGMR	XP_067461217.1	2731.35	0.0005663	1.866e-05
					298	WLVLDNNQITNAK	XP_067437679.1	1528.81	0.0005663	0.0001197
					299	WPVDLFAHLLPR	XP_067464156.1	1463.82	0.0005663	2.193e-05
					300	YADLVAEDFLVK	XP_067459483.1	1382.72	0.0005663	0.0004826
					301	VVIHLTDGLDAPLSEMKR	XP_067458897.1	1994.07	0.0005663	0.0001774
					302	RLEGVPQVLILLSGGRSFDSVDEPASALK	XP_067458896.1; XP_067458897.1	3053.66	0.0005663	1.013e-07
					303	VGLAQYSDDPFQEFLLK	XP_067456428.1	1969.99	0.0005663	6.689e-07
					304	VGATAAVYSAAILEYLTAEVLELAGNASK	XP_067427291.1	2895.53	0.0005663	1.331e-08
					305	SPYLYPLYGLGELPQGFAR	XP_067437581.1	2141.11	0.0005663	0.01114
					306	SQDDEIGDGTTGVVVLAGALLEQAEQLLDR	XP_067434644.1	3112.56	0.0005663	1.174e-06
					307	SSDLADAIEYVIQNELKPASGVR	XP_067458897.1	2475.27	0.0005663	8.34e-07
					308	SSFQGMANVIVMELGSNPLK	XP_067437415.1	2122.07	0.0005663	3.22e-05
					309	SSFQGMANVIVMELGSNPLK	XP_067437415.1	2138.06	0.0005663	3.021e-05
					310	SSFQGMANVIVMELGSNPLKSAGIEAEAFGDLKR	XP_067437415.1	3566.8	0.0005663	2.785e-06
					311	SSGPPVPGPMGPMGPR	XP_067431685.1	1520.73	0.0005663	7.359e-05
					312	SSGPPVPGPMGPMGPR	XP_067431685.1	1536.73	0.0005663	0.003401
					313	SSGPPVPGPMGPMGPR	XP_067431685.1	1552.72	0.0005663	0.03034
					314	SYELPDGQVITIGNER	XP_067427951.1; XP_067427221.1	1790.89	0.0005663	2.886e-06
					315	TAIAAAGLTSILENEGQYTIFAPTNEAFEK	XP_067454344.1	3170.59	0.0005663	0.003248
					316	TAVLAELLNSLGLR	XP_067466495.1	1469.87	0.0005663	0.0004923
					317	TAVLGLYGHYVRPHVGFYLSDAIDHIK	XP_067457085.1	3041.6	0.0005663	0.02386
					318	TEILQFIK	XP_067456428.1	991.582	0.0005663	0.02736
					319	TEIQSALEEAEGTLEHEEAK	XP_067427410.1	2214.04	0.0005663	6.623e-07
					320	TEIQTALEEAEGTLEHEEAK	XP_067427250.1	2228.06	0.0005663	1.125e-05
					321	TFEPAEFIIDTR	XP_067447391.1	1438.72	0.0005663	0.000766
					322	TFLVWVNEEDHLR	XP_067470004.1; XP_067451533.1; XP_067463438.1	1657.83	0.0005663	0.0002492
					323	TFTEQFADR	XP_067461218.1; XP_067461219.1	1114.52	0.0005663	0.03008
					324	TGAAGAAGAR	WVX36570.1	802.417	0.0005663	0.002583
					325	TGAIVDVPVGEELLGR	XP_067429888.1	1624.89	0.0005663	0.008569
					326	SPSALFVWR	XP_067461540.1	1062.57	0.0005663	0.03085
					327	TGDRGESGPAGVAGPAGAAGVR	XP_067431685.1	1909.95	0.0005663	5.541e-07
					328	SPQDVSIYGPLLK	XP_067458897.1	1416.77	0.0005663	3.533e-05
					329	SPAMPVPGPMGPMGPR	WVX36570.1	1610.75	0.0005663	0.0004315
					330	SAGIEAEAFGDLKR	XP_067437415.1	1463.75	0.0005663	0.0002227
					331	SAGSRIEDGVPQFLILVTGGK	XP_067458897.1	2144.17	0.0005663	4.252e-06
					332	SALKGDLEDVVLALLK	XP_067461730.1	1683.99	0.0005663	1.371e-06
					333	SELEAIANEPAETHVYTVEDFDAFQR	XP_067428107.1	2981.38	0.0005663	0.0149
					334	SFDSVDEPASALK	XP_067458896.1; XP_067458897.1	1365.65	0.0005663	0.001375
					335	SFIGALAGAFDIGEDK	XP_067471362.1	1610.81	0.0005663	2.574e-06
					336	SFLVLVQSFENK	XP_067445900.1	1410.76	0.0005663	0.004058
					337	SGEMGPAGPPGPPGPPGAPGAPGGGFDIGFISQPQEK	WVX36570.1	3412.63	0.0005663	0.001766
					338	SGEMGPAGPPGPPGPPGAPGAPGGGFDIGFISQPQEK	WVX36570.1	3428.62	0.0005663	0.0006773
					339	SGFIEEEELK	XP_067426411.1	1180.57	0.0005663	0.005702
					340	SGINEPLIDTVVNELLLK	XP_067470199.1	1967.11	0.0005663	3.211e-06
					341	SLEEYVLSQDGIIFR	XP_067443968.1	1768.91	0.0005663	7.937e-05
					342	SLLAPLNLEIDPTIQAVR	XP_067447554.1	1963.12	0.0005663	3.122e-07
					343	SLILVGLER	XP_067458897.1	999.62	0.0005663	0.01563
					344	SLSPMVQMVDTLK	XP_067446144.1	1448.75	0.0005663	0.03427
					345	SLVAAIQSTVEQVFEK	XP_067458897.1	1748.94	0.0005663	5.207e-06
					346	SLYDTNFEVYSEDVLQK	XP_067456428.1	2049.97	0.0005663	2.602e-05
					347	SNIDAMFEAYIANLR	XP_067447554.1	1727.84	0.0005663	0.004537
					348	SNIDAMFEAYIANLR	XP_067447554.1	1743.84	0.0005663	8.66e-05
					349	SPAMPVPGPMGPMGPR	WVX36570.1	1578.76	0.0005663	1.147e-05
					350	SPAMPVPGPMGPMGPR	WVX36570.1	1594.75	0.0005663	1.668e-05
					351	SPAMPVPGPMGPMGPR	WVX36570.1	1626.74	0.0005663	5.072e-06
					352	TGDRGETGPAGIAGPAGPAGPR	WVX36570.1	1961.98	0.0005663	4.472e-06
					353	TGPAVATLAGVTEAESLIADNEVAVIGFFK	XP_067440400.1	2990.57	0.0005663	0.0004233
					354	TGPIGMPGAR	XP_067467313.1	972.493	0.0005663	0.004609
					355	VAVVQYSDTVK	XP_067458897.1	1208.65	0.0005663	0.0007987
					356	VAWDPVQAPVQGYR	XP_067428107.1	1585.81	0.0005663	0.0001255
					357	VAYNQIADIMR	XP_067459410.1	1293.66	0.0005663	0.001671
					358	VDRPFLYLIR	XP_067465061.1	1291.75	0.0005663	0.004526
					359	VEDEIQTLSQVLAAK	XP_067469111.1	1643.89	0.0005663	0.0001961
					360	VEFLLNAFQTK	XP_067456428.1	1309.72	0.0005663	0.003024
					361	VEGPDVDLNLPK	XP_067455509.1	1295.68	0.0005663	0.0002178
					362	VEQQLIDSVK	XP_067458897.1	1158.64	0.0005663	0.00752
					363	VEVVAINDPFIDLEYMVYMFK	XP_067457294.1	2551.25	0.0005663	0.0001137
					364	VFADYEDYIK	XP_067464156.1	1262.59	0.0005663	0.0112
					365	VFAVAISPDQEETRLSIIATDQTYR	XP_067461217.1	2823.45	0.0005663	0.003805
					366	VFDATTNTLTIGWDHAEGPVR	XP_067428107.1	2300.13	0.0005663	1.033e-08
					367	VFFDVTADGSSIGR	XP_067430822.1	1470.72	0.0005663	5.274e-05
					368	VFLENVIR	XP_067463233.1	989.578	0.0005663	0.01274
					369	VFLSLIETAGLTDLLK	XP_067451291.1	1733.01	0.0005663	4.112e-06
					370	VFYEEELDVPLVLFNEVLDHVLR	XP_067470172.1	2787.46	0.0005663	3.252e-08
					371	VFYVDNFEALETLYK	XP_067456425.1	1850.92	0.0005663	2.147e-05
					372	VFYVPTAGGR	XP_067428107.1	1066.57	0.0005663	0.004047
					373	VGAAGPAGIVGPPGPAGLAGK	XP_067467313.1	1713.96	0.0005663	5.36e-08
					374	VGAGAPVYLAAVLEYLTAEILELAGNAAR	XP_067441661.1	2915.59	0.0005663	8.859e-10
					375	VGAGAPVYMAAVLEYLTAEILELAGNAAR	XP_067441661.1	2949.54	0.0005663	0.02768
					376	VAVLGASGGIGQPLSLLLK	XP_067458295.1	1793.09	0.0005663	0.0001096
					377	VAPEEHPVLLTEAPLNPK	XP_067427221.1	1954.06	0.0005663	0.05086
					378	VALTLYNNEVTTEIR	XP_067458897.1	1735.92	0.0005663	1.455e-05
					379	VALTGLTVAEYFR	XP_067439815.1	1439.79	0.0005663	4.877e-05
					380	TGVTVFAVGIGDAK	XP_067456428.1	1334.73	0.0005663	0.001857
					381	TGVVPTPKNLQFSEVTQTSFR	XP_067428107.1	2336.22	0.0005663	0.0002501
					382	TKPLGGGRNLQVFNPTMTTLNVR	XP_067428107.1	2514.36	0.0005663	0.008019
					383	TKPLGYVRNLQVTDPTTSSLNVR	XP_067428107.1	2559.39	0.0005663	0.04139
					384	TIDDLEDELYAQK	XP_067445884.1	1552.74	0.0005663	0.0003512
					385	TLLEIIVK	XP_067452998.1	928.608	0.0005663	0.01502
					386	TIPGDTTTTVLESLTPETR	XP_067471362.1	2032.04	0.0005663	0.003811
					387	TLQGLEIELQSQLSMK	XP_067440009.1; XP_067440010.1	1817.97	0.0005663	9.626e-06
					388	TLQGLEIELQSQLSMK	XP_067440009.1; XP_067440010.1	1833.96	0.0005663	0.001376
					389	TLSALGSLAVTK	XP_067450218.1	1160.69	0.0005663	0.002434
					390	VGGDTTDVQLVK	XP_067471362.1	1231.65	0.0005663	3.995e-05
					391	TLSQANPAGNIFISPLSISSALAMVYLGAK	XP_067452298.1	3034.63	0.0005663	1.233e-06
					392	TNPLGGVKNLQVIDPTINTLK	XP_067428107.1	2235.27	0.0005663	6.733e-06
					393	TPPGSLAVFSIILPLQTR	XP_067440553.1	1910.11	0.0005663	2.397e-06
					394	TRDSLLDAVANLPYK	XP_067471362.1	1675.9	0.0005663	0.001485
					395	TRPLGGVKNLR	XP_067428107.1	1210.74	0.0005663	0.001101
					396	TSDLIVLGLPWK	XP_067443165.1	1341.78	0.0005663	5.967e-05
					397	TTLLPNLNPLTR	XP_067428107.1	1352.79	0.0005663	0.01308
					398	TYLFAGPIYMR	XP_067439500.1	1331.68	0.0005663	0.03098
					399	VAIFFVGSQVK	XP_067458897.1	1194.69	0.0005663	0.0004411
					400	VAIFFVGSQVKDTQEITNAALR	XP_067458897.1	2407.3	0.0005663	2.783e-06
					401	VAIQLNDTHPAMAIPELMR	XP_067464156.1	2120.1	0.0005663	0.01923
					402	TITLEVEPSDTIENVK	XP_067467050.1	1787.93	0.0005663	0.01829
					403	LFIEAGLSSHLR	XP_067454344.1	1342.75	0.0005663	1.508e-05
					404	LHFFMPGFAPLTSR	XP_067426303.1; XP_067462067.1	1636.83	0.0005663	0.01065
					405	GATGPTGLR	XP_067467313.1	829.453	0.0005663	0.02335
					406	EQGIIIYAIGVK	XP_067456428.1	1303.76	0.0005663	0.01497
					407	ESTLHLVLR	XP_067467050.1	1067.62	0.0005663	0.01056
					408	EVTWSAGALHYSDEVILVR	XP_067461217.1	2145.1	0.0005663	1.98e-09
					409	EVTWSAGALHYSDEVILVRGLSDLEK	XP_067461217.1	2887.48	0.0005663	0.0277
					410	EYIVIWTPTDGTGEQDVDQVSGTTTSTVLK	XP_067428107.1	3240.58	0.0005663	0.002201
					411	FADLVAEEFIDK	XP_067461218.1; XP_067461219.1	1396.7	0.0005663	9.921e-05
					412	FAVGDSGLSVVQYSGDK	XP_067461217.1	1728.84	0.0005663	6.323e-05
					413	FAYDNLIR	XP_067461218.1; XP_067461219.1	1011.53	0.0005663	0.05765
					414	FDLASFCK	XP_067437679.1	987.46	0.0005663	0.05044
					415	ELVLALYDYQEK	XP_067429712.1	1483.77	0.0005663	0.04505
					416	FEEASFLEFGR	XP_067458897.1	1331.63	0.0005663	0.0009305
					417	FGISGSDASFR	XP_067461952.1	1143.54	0.0005663	0.003387
					418	FGTDEQTFVTILGNR	XP_067441115.1	1697.85	0.0005663	0.0002319
					419	FGVEQGVDMVFASFIR	XP_067446203.1	1801.89	0.0005663	1.758e-06
					420	FGVEQGVDMVFASFIR	XP_067446203.1	1817.89	0.0005663	1.373e-05
					421	FGVILFSDDPISVFSLNK	XP_067456425.1	1998.06	0.0005663	0.0001614
					422	FHVPDYPSLLR	XP_067461217.1	1343.71	0.0005663	0.01755
					423	FLASVALALAER	BAC21256.1	1260.73	0.0005663	0.0009264
					424	FLAVVVFALGR	XP_067433127.1	1191.72	0.0005663	0.000722
					425	FLELIQILR	ACX32463.1	1144.71	0.0005663	0.008697
					426	FFEMIGLK	XP_067426554.1	984.522	0.0005663	0.02525
					427	ELLQNELSELLSK	XP_067468781.1	1515.83	0.0005663	0.0001268
					428	ELLLSVELLK	XP_067427732.1	1156.72	0.0005663	0.008026
					429	ELIEIISGAAAL	XP_067437291.1	1199.69	0.0005663	0.05855
					430	EAFLLFDR	XP_067448286.1	1010.53	0.0005663	0.02
					431	EAGAGGLSIAVEGPSKAEIAFEDR	XP_067447391.1	2374.19	0.0005663	0.00536
					432	EASGPINFTVFLTMFGEK	XP_067427349.1	2003.98	0.0005663	0.0004057
					433	EATLGYVAEVLR	XP_067449197.1	1320.72	0.0005663	0.002148
					434	EDIVDLVR	XP_067458897.1	958.52	0.0005663	0.03699
					435	EDIVDSVR	XP_067458896.1; XP_067458897.1	932.468	0.0005663	0.03672
					436	EEEKPVAVVEAAADAAGVAVEEAVK	XP_067468800.1	2481.27	0.0005663	1.118e-08
					437	EEMEQVPTGTTNIVLR	XP_067428107.1	1816.91	0.0005663	7.177e-05
					438	EENIGMHQVLDQTLQELSSL	XP_067462448.1	2284.11	0.0005663	0.01025
					439	EFEVIVDGK	XP_067428107.1	1035.54	0.0005663	0.02953
					440	EFIENLAR	XP_067461218.1	991.521	0.0005663	0.04628
					441	EGPAGPAGQDGR	XP_067467313.1	1111.51	0.0005663	0.0002358
					442	EGPTGHDGAPGR	XP_067431685.1	1150.52	0.0005663	0.002203
					443	EGPYSINVLYADEEIPR	XP_067447391.1	1964.96	0.0005663	0.000222
					444	EGTPGNEGSAGR	WVX36570.1	1131.5	0.0005663	0.008651
					445	EGTPGNEGSAGRDGAAGPK	WVX36570.1	1727.79	0.0005663	6.488e-07
					446	EIDLVPGSPLVLTHK	XP_067468043.1	1617.92	0.0005663	0.0006539
					447	EIHPEGLPPSYTIILLFR	XP_067471362.1	2095.16	0.0005663	3.538e-06
					448	ELHSEVDAVFTYESHLYMIK	XP_067460565.1	2411.16	0.0005663	4.867e-06
					449	ELHSEVDAVFTYESHLYMIK	XP_067460565.1	2427.15	0.0005663	5.805e-07
					450	EILDSRGNPTVEVDLWTAK	XP_067435232.1	2143.1	0.0005663	0.003547
					451	FLFSIDNYQALQR	XP_067456425.1	1614.83	0.0005663	0.001465
					452	EAFGLFDR	BAA95124.1; XP_067459410.1	954.468	0.0005663	0.04771
					453	FIGPVHYSR	XP_067437679.1	1075.57	0.0005663	0.008436
					454	FIIPNIVK	XP_067445417.1	943.598	0.0005663	0.05876
					455	GDDYNMLNNPAFFER	XP_067461218.1	1818.78	0.0005663	0.0004544
					456	GDGGPAGPK	WVX36570.1	755.368	0.0005663	0.0139
					457	GDHIFDVDMK	XP_067460565.1	1176.54	0.0005663	0.01185
					458	GDKGETGEAGER	WVX36570.1	1205.54	0.0005663	0.0003482
					459	GDLEDVVLALLK	XP_067461730.1	1284.74	0.0005663	0.008541
					460	GDLLQAINSLPYK	XP_067471362.1	1431.78	0.0005663	0.00123
					461	GDRGDQGAK	WVX36570.1	903.428	0.0005663	0.04566
					462	GDRGETGPSGATGAPGPPGAPGPVGPAGK	WVX36570.1	2469.21	0.0005663	1.103e-08
					463	GDSFPLTGEETTLEEQGTVR	XP_067471362.1	2166.02	0.0005663	0.005529
					464	GDDYNMLNNPAFFER	XP_067461218.1	1802.78	0.0005663	0.0003006
					465	GDVGPAGPSGEQGMVGPPGPSGEK	XP_067467313.1	2164	0.0005663	0.002865
					466	GEAGDNGAK	WVX36570.1	818.364	0.0005663	0.02193
					467	GEAGPPGPAGFAGPPGADGQVGAK	WVX36570.1	2062	0.0005663	1.779e-07
					468	GEAGSAGDNGIPGAMGAR	XP_067431685.1	1603.71	0.0005663	3.037e-05
					469	GEAGSPGENGTPGAMGPR	WVX36570.1	1657.72	0.0005663	1.444e-05
					470	GELADDLEGFYR	XP_067451854.1	1384.64	0.0005663	0.03496
					471	GEIGPAGATGPSGPQGSR	XP_067467313.1	1595.78	0.0005663	0.0006637
					472	GEPGAGGSR	WVX36570.1	787.369	0.0005663	0.04207
					473	GEPGGSGPR	XP_067431685.1	813.385	0.0005663	0.03854
					474	GEPGNAGPQGALGPQGEEGK	XP_067467313.1	1849.87	0.0005663	7.703e-10
					475	GDVGPAGPSGEQGMVGPPGPSGEK	XP_067467313.1	2179.99	0.0005663	1.923e-08
					476	GDAGAPGPGGPVGAAGPQGPSGPPGPK	XP_067431685.1	2207.08	0.0005663	3.636e-08
					477	IFAVGVGDIENELENLASESSTVAR	XP_067458897.1	2620.31	0.0005663	1.422e-05
					478	GAPGPSGPSGPQGFTGPPGEPGEPGPAGAMGPR	WVX36570.1	2941.35	0.0005663	8.693e-08
					479	FLLTIDSYEALQR	XP_067456428.1	1568.83	0.0005663	0.002005
					480	FLSQPFQVAEVFTGHLGK	XP_067439815.1	2005.05	0.0005663	0.0002444
					481	FMLELDGTENK	XP_067435232.1	1296.61	0.0005663	0.0009142
					482	FSLDDEFPDLSK	XP_067451533.1	1412.66	0.0005663	0.003007
					483	FSLLVGAIQTAGMTELLNQQGTLTFFAPTNDAFNALPR	XP_067454344.1	4084.08	0.0005663	0.0001712
					484	FSTEFELQELR	XP_067451854.1	1398.69	0.0005663	0.001721
					485	FTDEEVDELFR	XP_067443982.1	1399.64	0.0005663	0.005718
					486	FVGQNVFK	XP_067456428.1; XP_067456425.1	938.509	0.0005663	0.0445
					487	GAAGALLVYDITR	XP_067461013.1	1319.73	0.0005663	0.01381
					488	GAAGEGGKPGER	WVX36570.1	1085.53	0.0005663	0.003766
					489	GAAGESGKPGER	XP_067431685.1	1115.54	0.0005663	0.002126
					490	GAAGPAGTR	XP_067467313.1	757.395	0.0005663	0.01284
					491	GAAGPGGPIGLTGR	XP_067462479.1	1180.64	0.0005663	0.0004517
					492	GAAGPPGATGFPGAAGR	WVX36570.1	1411.71	0.0005663	0.007661
					493	GAAGPQGLQGPR	XP_067442994.1	1108.59	0.0005663	0.0001575
					494	GADGAPGKDGVR	XP_067431685.1	1099.55	0.0005663	0.002608
					495	GADGAVGKDGPR	WVX36570.1	1099.55	0.0005663	0.000228
					496	GADPEDVILSAFK	XP_067427349.1	1361.69	0.0005663	0.00586
					497	GAPGIGGPTGPR	XP_067431685.1	1036.55	0.0005663	0.0007245
					498	GAPGPDGNNGATGAMGPSGGPGEK	XP_067467313.1	2068.9	0.0005663	0.006692
					499	GAPGPSGPSGPQGFTGPPGEPGEPGPAGAMGPR	WVX36570.1	2925.36	0.0005663	5.016e-13
					500	FLILNAQQPDGLFR	XP_067438961.1	1631.89	0.0005663	0.01098
					501	EADPTKEFEVIVDGK	XP_067428107.1	1676.84	0.0005663	3.472e-05
					502	DYSNYWAIINDLK	XP_067440010.1	1614.78	0.0005663	5.284e-05
					503	DVVFLIDGSTATR	XP_067458897.1	1393.73	0.0005663	0.0002709
					504	ALPYWNDVIAPEIK	XP_067429849.1	1628.87	0.0005663	0.0004956
					505	ALSFSEVGPK	XP_067428107.1	1034.55	0.0005663	0.03106
					506	ALVLTGFGGYDK	XP_067431727.1	1240.66	0.0005663	0.004505
					507	AMGIMNSFVGDIFER	XP_067438585.1	1686.8	0.0005663	3.055e-05
					508	AMGIMNSFVGDIFER	XP_067438585.1	1702.79	0.0005663	5.29e-06
					509	AMGIMNSFVGDIFER	XP_067438585.1	1718.79	0.0005663	0.0002402
					510	AMYSGISLFSNPVPYWEVQPITFR	XP_067437415.1	2818.39	0.0005663	1.056e-05
					511	ANIQQQTQEYEALLNLK	XP_067443965.1	2004.04	0.0005663	1.084e-05
					512	APDPFRMFR	WVX36570.1	1136.57	0.0005663	0.0362
					513	AIPDLTAPVAAVQAAVSNLVR	XP_067431559.1	2076.18	0.0005663	0.004123
					514	APDPGPGPAGLMGPR	XP_067467313.1	1389.69	0.0005663	6.336e-08
					515	ASLLEAVANLPYK	XP_067428107.1	1388.78	0.0005663	5.115e-05
					516	ASLSVLGDILGR	XP_067449969.1	1200.69	0.0005663	0.007039
					517	ASTFTELSELNEQILETLDDEVK	XP_067458897.1	2624.28	0.0005663	4.965e-09
					518	ATITPGTVLVLLTGR	XP_067470560.1	1511.92	0.0005663	1.3e-05
					519	ATWEHGAPDVALYR	XP_067428107.1; XP_067471362.1	1585.78	0.0005663	4.084e-06
					520	ATWEHGAPDVALYRIGWTK	XP_067428107.1	2171.1	0.0005663	0.03365
					521	ATWTAPEGPVEK	XP_067471362.1	1285.64	0.0005663	0.01843
					522	AVDSIDLFQFR	XP_067446502.1	1310.67	0.0005663	0.03676
					523	AVFPSIVGRPR	XP_067427951.1; XP_067427221.1	1198.71	0.0005663	0.0008559
					524	APDPGPGPAGLMGPR	XP_067467313.1	1405.69	0.0005663	2.22e-05
					525	ALNIIPVVISLSGDPDVR	XP_067456428.1	1878.07	0.0005663	3.859e-05
					526	ALLLWRPALAAIDK	XP_067468043.1	1550.94	0.0005663	0.03108
					527	AIFVDLEPTVIDEVR	XP_067459423.1	1715.92	0.0005663	4.088e-05
					528	AALLKNLQPGTEYDISVSAR	XP_067428107.1	2146.15	0.0005663	9.522e-05
					529	AAVEADLETLR	XP_067450221.1	1187.63	0.0005663	0.001668
					530	ADLEMQIESLQDELAYLK	XP_067440010.1	2109.04	0.0005663	3.353e-07
					531	ADLEMQIESLQDELAYLKK	XP_067440010.1	2253.13	0.0005663	3.876e-05
					532	ADIHLETINR	XP_067461218.1; XP_067461219.1	1181.63	0.0005663	0.005251
					533	ADSSLFLWR	XP_067454003.1	1094.56	0.0005663	0.0134
					534	ADVVFLLDK	XP_067456428.1	1019.58	0.0005663	0.009647
					535	AEGETQPEAAKEEEKPVAVVEAAADAAGVAVEEAVK	XP_067468800.1	3592.79	0.0005663	1.225e-09
					536	AEGIPTVISMGTDTDEEVLQK	XP_067461218.1	2233.09	0.0005663	1.416e-06
					537	AFLAQINDNIPR	XP_067446144.1	1371.74	0.0005663	0.001155
					538	AFLEVLVNSFDIGPNK	XP_067471362.1	1762.94	0.0005663	6.334e-06
					539	AFLQHILSQHQDLLAAIK	XP_067429888.1	2046.15	0.0005663	0.04754
					540	AFMTADLPNELIELLEK	XP_067463550.1	1963.01	0.0005663	9.621e-05
					541	AFYLFSR	XP_067468455.1	903.472	0.0005663	0.05138
					542	AGEPGAAGLR	XP_067467313.1	898.474	0.0005663	0.0009111
					543	AGFAGDDAPR	XP_067427951.1; XP_067427221.1	976.448	0.0005663	0.005382
					544	AGGHGTIGSPGAR	XP_067467313.1	1137.58	0.0005663	0.006926
					545	AGLDAGGQTALRNVMGIIIADLEANYK	XP_067435142.1	2774.45	0.0005663	3.069e-10
					546	AGLLGLLEEMR	XP_067427410.1; XP_067427250.1; XP_067427403.1; XP_067472115.1	1201.66	0.0005663	0.007297
					547	AGLQFPVGR	XP_067427291.1; XP_067441661.1	944.531	0.0005663	0.007017
					548	AGTFQAFEQFGQQLLAR	XP_067429712.1	1911.97	0.0005663	0.002898
					549	AVFVDLEPTVIDEVR	XP_067449227.1	1701.91	0.0005663	0.0001224
					550	DAATNLRNIDVEIFAVGVK	XP_067471362.1	2045.1	0.0005663	0.0001528
					551	DAEVHFYLNTYTTR	XP_067458896.1; XP_067458897.1	1729.82	0.0005663	4.824e-05
					552	DAEVHFYLNTYTTREDIVDSVR	XP_067458896.1; XP_067458897.1	2643.27	0.0005663	0.000134
					553	DLSPETEYEISLYALK	XP_067471362.1	1870.93	0.0005663	2.625e-05
					554	DLTLDAYATK	XP_067471362.1	1110.57	0.0005663	0.04109
					555	DIVFLLDGSDGTR	XP_067458896.1; XP_067458897.1	1407.71	0.0005663	0.0001322
					556	DIVFLVDGSDGVGLEFPIIQEFIR	XP_067458897.1	2678.41	0.0005663	0.001645
					557	DIVTTNGVIHLIDQVLMPDSAK	XP_067451291.1	2379.26	0.0005663	0.004074
					558	DNVFTASAGSR	XP_067458896.1; XP_067458897.1	1124.53	0.0005663	0.04387
					559	DPAVQFYLNTYTTK	XP_067458896.1; XP_067458897.1	1660.82	0.0005663	2.342e-05
					560	DPAVQFYLNTYTTKGEVLDTVK	XP_067458896.1; XP_067458897.1	2502.28	0.0005663	6.034e-05
					561	DQEGQDVLLFIDNIFR	XP_067439815.1	1921.97	0.0005663	0.0001263
					562	DQGIELYAIGVK	XP_067471362.1	1305.7	0.0005663	0.007885
					563	DQGIELYAIGVKNADEFELR	XP_067471362.1	2280.15	0.0005663	2.046e-06
					564	DSGIELYAIGVK	XP_067428107.1	1264.68	0.0005663	0.004778
					565	DSLLDAVANLPYK	XP_067471362.1	1418.75	0.0005663	0.0001991
					566	DSTLIMQLLR	XP_067450066.1	1189.66	0.0005663	0.004623
					567	DSTLIMQLLR	XP_067450066.1	1205.66	0.0005663	0.006892
					568	DTQEITNAALR	XP_067458897.1	1231.63	0.0005663	0.001902
					569	DTSFTLTWR	XP_067441837.1	1126.55	0.0005663	0.04898
					570	DVNQQEFVSALAAFLK	XP_067457082.1	1779.93	0.0005663	0.01127
					571	DVPWGVDSMITLVFR	XP_067471879.1	1734.89	0.0005663	8.926e-06
					572	DVVFLLDGSDGTR	XP_067458896.1; XP_067458897.1	1393.7	0.0005663	0.0001262
					573	DVVFLLDGSDGTRTGFPAMR	XP_067458896.1; XP_067458897.1	2154.06	0.0005663	0.002229
					574	DLSPDTEYQISLFALK	XP_067428107.1	1839.94	0.0005663	5.718e-05
					575	GEPGNAGPQGALGPQGEEGKR	XP_067467313.1	2005.97	0.0005663	1.614e-10
					576	DIIFLIDGSDNTGAAGIAHIR	XP_067458897.1	2169.13	0.0005663	1.214e-08
					577	DLGEELEALK	XP_067472314.1	1116.58	0.0005663	0.02582
					578	DAIQAIVDELEEMISEDITLDSR	XP_067453953.1	2621.25	0.0005663	2.938e-05
					579	DAQFIVVVAR	XP_067445531.1	1117.64	0.0005663	0.002982
					580	DAVLLVFANK	XP_067431729.1	1089.63	0.0005663	0.01128
					581	DEGTPQILMVITGGR	XP_067458897.1	1586.82	0.0005663	3.3e-05
					582	DEGTPQILMVITGGR	XP_067458897.1	1602.82	0.0005663	0.0009679
					583	DFADIVTLK	XP_067442538.1	1021.56	0.0005663	0.04416
					584	DFILNTVQQLDVQPDQVR	XP_067458897.1	2128.1	0.0005663	5.659e-05
					585	DFIITVIDR	XP_067461217.1	1091.61	0.0005663	0.01631
					586	DFMAVDLSQGR	XP_067461218.1; XP_067461219.1	1238.58	0.0005663	0.004431
					587	DFMAVDLSQGR	XP_067461218.1; XP_067461219.1	1254.58	0.0005663	0.00154
					588	DFNVGGYIQAVLDR	XP_067464156.1	1566.79	0.0005663	0.0002018
					589	DGDAGAPGPSGPAGPAGEK	XP_067431685.1	1607.73	0.0005663	2.983e-05
					590	DGEVGAQGPSGPAGPAGER	WVX36570.1	1708.79	0.0005663	1.821e-06
					591	DGLNEAWADLLELIDTR	XP_067466921.1	1943.97	0.0005663	0.0003425
					592	DGMNGLPGPIGPPGPR	XP_067431685.1	1531.77	0.0005663	0.0002254
					593	DGMNGLPGPIGPPGPR	XP_067431685.1	1547.76	0.0005663	0.0001354
					594	DGMTGLPGPTGPPGPR	WVX36570.1	1506.74	0.0005663	0.001023
					595	DGMTGLPGPTGPPGPR	WVX36570.1	1522.73	0.0005663	0.0001609
					596	DIDAAILVGSMPR	XP_067441694.1	1357.71	0.0005663	0.05369
					597	DIDDLELTIAK	XP_067472115.1	1245.66	0.0005663	0.007966
					598	DLFTETLEAMR	XP_067472314.1	1325.64	0.0005663	0.001848
					599	DLLDPVISDR	XP_067451533.1; XP_067463438.1	1142.61	0.0005663	0.004371
					600	GEPGPAGLQGLIGPAGEEGK	XP_067431685.1	1833.93	0.0005663	9.109e-11
					601	YVVESTGVFLSVEK	XP_067458335.1	1556.82	0.0005663	0.04075
					602	GPAGSAGSAGK	WVX36570.1	859.427	0.0005663	0.003249
					603	GPSGPHGPPGKDGR	XP_067467313.1	1315.65	0.0005663	0.01543
					604	GPTGELGATGPAGNR	XP_067467313.1	1354.67	0.0005663	8.176e-06
					605	GPTGELGATGPAGNRGAR	XP_067467313.1	1638.83	0.0005663	0.001983
					606	GPVGPPGSSGPQGFTGPPGEPGEPGASGAMGPR	XP_067431685.1	2943.37	0.000566251	2.11713e-16
					607	GPVGPPGSSGPQGFTGPPGEPGEPGASGAMGPR	XP_067431685.1	2959.36	0.0005663	2.366e-05
					608	GEPGPAGLQGLIGPAGEEGKR	XP_067431685.1	1990.04	0.0005663	2.704e-10
					609	GQDLAQIMAEIR	XP_067447555.1	1344.69	0.0005663	0.001009
					610	GQPFTISLYLR	XP_067443968.1	1294.72	0.0005663	0.01734
					611	GQPGVMGFPGPK	WVX36570.1; XP_067442994.1; XP_067431685.1	1187.59	0.0005663	0.02661
					612	GRVGPAGPAGAR	XP_067467313.1	1065.59	0.0005663	0.02016
					613	GSGTEIPPQATLVFDVLLVDIHNPK	XP_067431988.1	2660.43	0.0005663	0.000282
					614	GSPGPAGLLGDVGR	XP_067467313.1	1252.66	0.0005663	1.421e-05
					615	LEADLHNMQGLVEDFK	XP_067447554.1	1858.9	0.0005663	3.993e-06
					616	GTEFEGAIIALFHLLATR	XP_067443534.1	1959.07	0.0005663	1.656e-05
					617	GTIEILSDVGLIK	XP_067444020.1	1357.79	0.0005663	0.003717
					618	GVDENTIIEILVK	XP_067461730.1	1442.81	0.0005663	6.918e-05
					619	GVDEQTIIDVLTK	XP_067445900.1	1430.77	0.0005663	0.001169
					620	GPSGPHGPPGK	XP_067467313.1	987.501	0.0005663	0.01361
					621	GPSGNIGLPGMTGPQGEAGR	XP_067467313.1	1868.89	0.0005663	3.821e-08
					622	GPSGNIGLPGMTGPQGEAGR	XP_067467313.1	1852.9	0.0005663	4.818e-08
					623	GPPGYVGPVGPPGSPGLPGPPGPSGGGYDVSGYDEYR	XP_067467313.1	3512.64	0.0005663	0.0002015
					624	GNSGDHGPAGSR	XP_067431685.1	1111.49	0.0005663	7.186e-05
					625	GPAGAAGLR	WVX36570.1	769.432	0.0005663	0.003356
					626	GPAGAAGLRGDK	WVX36570.1	1069.57	0.0005663	0.01267
					627	IEDGVPQFLILVTGGKSTDDVSTPADQLKR	XP_067458897.1	3199.68	0.0005663	4.718e-07
					628	GPAGAAGLRGDKGETGEAGER	WVX36570.1	1955.95	0.0005663	8.134e-06
					629	IEDGVPQFLILVTGGKSTDDVSTPADQLK	XP_067458897.1	3043.58	0.0005663	1.165e-09
					630	GPAGAPGADGGK	XP_067467313.1	954.464	0.0005663	0.008628
					631	GPAGASGPAGPR	XP_067431685.1	994.506	0.0005663	0.0004916
					632	GVFYQTVSR	XP_067461217.1	1056.55	0.0005663	0.04331
					633	GPAGATGSVGAPGK	XP_067431685.1	1126.59	0.0005663	0.0009479
					634	GPAGSAGSAGKDGMTGLPGPTGPPGPR	WVX36570.1	2347.15	0.0005663	5.675e-08
					635	GPAGSAGSAGKDGMTGLPGPTGPPGPR	WVX36570.1	2363.14	0.0005663	4.399e-06
					636	GPAGSSGSPGK	XP_067431685.1	901.437	0.0005663	0.002748
					637	GPAGSSGSPGKDGMNGLPGPIGPPGPR	XP_067431685.1	2414.19	0.0005663	5.083e-06
					638	GPPGPAGPPGLSGAPGEAGR	XP_067431685.1	1698.86	0.0005663	2.625e-09
					639	GPPGPMGPPGLAGAPGEPGR	WVX36570.1	1768.88	0.0005663	2.397e-10
					640	GPPGPMGPPGLAGAPGEPGR	WVX36570.1	1784.87	0.0005663	6.127e-10
					641	IEDGVPQFLILVTGGK	XP_067458897.1	1685.95	0.0005663	5.804e-05
					642	GPAGPAGAK	XP_067431685.1	725.394	0.0005663	0.02154
					643	LEEIEIEVVQR	XP_067463630.1	1356.74	0.0005663	0.006876
					644	GVMGPTGPVGAPGK	WVX36570.1	1224.64	0.0005663	0.0004777
					645	GVMGPTGPVGAPGKDGEVGAQGPSGPAGPAGER	WVX36570.1	2914.41	0.0005663	0.004208
					646	KQELEEILHDLEAR	XP_067472314.1	1722.9	0.0005663	6.833e-08
					647	KVAIFFVGSQVK	XP_067458897.1	1322.78	0.0005663	0.0008821
					648	IADVELDVGLVK	XP_067440553.1	1270.73	0.0005663	0.001565
					649	LAEASQHLVVLTGGR	XP_067458897.1	1550.86	0.0005663	1.405e-07
					650	LAFYQILSASK	XP_067452410.1	1240.69	0.0005663	0.001399
					651	LALDIEIATYR	XP_067447554.1	1277.71	0.0005663	0.0002991
					652	LALDIEIATYRK	XP_067447554.1	1405.8	0.0005663	0.0007945
					653	LAILENANVLAR	XP_067431643.1	1296.76	0.0005663	0.0003499
					654	IAIIVDDIIDDVDSFVAAAETLK	XP_067472198.1	2446.3	0.0005663	0.0001589
					655	IAIYELLFK	XP_067442700.1	1109.66	0.0005663	0.003715
					656	LASELLEWIR	XP_067435681.1	1229.69	0.0005663	0.0002414
					657	IDMMLNQIPSGYR	XP_067471362.1	1537.75	0.0005663	0.002401
					658	IDLTGNLIAEIEDGAFSKLPNLEELTLAENKLTR	XP_067448652.1	3741	0.0005663	9.506e-10
					659	LAVNMVPFPR	XP_067426303.1; XP_067462067.1	1143.63	0.0005663	0.003159
					660	IAYAPMTGDPITEFTVVPGNR	XP_067428107.1	2249.13	0.0005663	0.001108
					661	IAYAPMTGDPITEFTVVPGNR	XP_067428107.1	2265.12	0.0005663	0.0003341
					662	IDLTGNLIAEIEDGAFSK	XP_067448652.1	1905.98	0.0005663	1.245e-05
					663	IDMMLNQIPSGYR	XP_067471362.1	1553.75	0.0005663	0.0002401
					664	KQEGIPQFLIVVSSGSSTDDTSR	XP_067458897.1	2451.24	0.0005663	7.245e-07
					665	KLVLFSDGR	XP_067461217.1	1034.6	0.0005663	0.04361
					666	KLPAGIPSSLEILYADYNDIDSIGAGYLSK	XP_067437679.1	3183.65	0.0005663	3.05e-06
					667	LDVGLDNVR	XP_067458897.1	1000.54	0.0005663	0.01236
					668	GYEEWLLNEIR	XP_067451564.1	1421.71	0.0005663	0.008658
					669	GYSFTTTAER	XP_067427221.1	1132.53	0.0005663	0.02633
					670	GYTSWAIGMSVADLVESITK	XP_067445417.1	2128.06	0.0005663	0.0429
					671	GYTSWAIGMSVADLVESITK	XP_067445417.1	2144.06	0.0005663	8.713e-05
					672	IDSLSAFK	XP_067461218.1; XP_067461219.1	880.477	0.0005663	0.05691
					673	HLEGVPQVLILLSGGR	XP_067458896.1	1687.99	0.0005663	8.711e-09
					674	HLEGVPQVLILLSGGRSFDSVDEPASALK	XP_067458896.1	3034.62	0.0005663	1.549e-05
					675	GVMGPTGPVGAPGK	WVX36570.1	1240.64	0.0005663	0.0001711
					676	HITTIFTTIGQLYR	XP_067431337.1	1663.92	0.0005663	0.02412
					677	LDPDTQYAVSVVAVFPHGTSKDISGEGK	XP_067428107.1	2917.46	0.0005663	7.217e-05
					678	HVFVVDDYDAFAK	XP_067471362.1	1525.73	0.0005663	6.319e-06
					679	KDEGTPQILMVITGGR	XP_067458897.1	1714.92	0.0005663	0.0001272
					680	KDEGTPQILMVITGGR	XP_067458897.1	1730.91	0.0005663	0.002947
					681	LDPDTQYAVSVVAVFPHGTSK	XP_067428107.1	2231.13	0.0005663	0.0004338
					682	KDIIFLIDGSDNTGAAGIAHIR	XP_067458897.1	2297.22	0.0005663	3.284e-06
					683	KEDLVFIFWAPDNAPLK	XP_067455644.1	2003.06	0.0005663	0.01755
					684	KGEPGAAGPK	XP_067467313.1	911.495	0.0005663	0.0004654
					685	HVFVVDDFDAFDTIK	XP_067428107.1	1767.86	0.0005663	0.001777
					686	GNPTVEVDLWTAK	XP_067435232.1	1429.73	0.0005663	0.004976
					687	IDLTGNLIAEIEDGAFSKLPNLEELTLAENK	XP_067448652.1	3370.76	0.0005663	6.46e-11
					688	IEIQSALEEAEGTLEHEESK	XP_067427403.1	2242.07	0.0005663	9.958e-06
					689	GGNTMTGDAIDYLLR	XP_067471362.1	1612.76	0.0005663	0.0006441
					690	GGNTMTGDAIDYLLRNIFTEAAGSR	XP_067471362.1	2659.28	0.0005663	0.001451
					691	GGRPLHTGAALQYLIDNVFTAPAGSR	XP_067458897.1	2682.41	0.0005663	5.772e-09
					692	GGRPLNTGAALQFVR	XP_067458896.1; XP_067458897.1	1556.87	0.0005663	0.0002219
					693	GNPGAAGAAGAQGPIGPR	XP_067467313.1	1518.78	0.0005663	4.526e-07
					694	GGRPLNTGAALQYVR	XP_067458896.1; XP_067458897.1	1572.86	0.0005663	0.0002791
					695	GHPGLQGMPGPSGPSGDTGPAGANGAAGPR	XP_067467313.1	2625.22	0.0005663	4.754e-08
					696	GHPGLQGMPGPSGPSGDTGPAGANGAAGPR	XP_067467313.1	2641.22	0.0005663	6.948e-10
					697	GGNTMTGDAIDYLLR	XP_067471362.1	1596.77	0.0005663	0.0002102
					698	GLAGDPGAQGVK	XP_067467313.1	1069.56	0.0005663	0.007574
					699	LEGVPQVLILLSGGRSFDSVDEPASALKQLGVLTFAIGTR	XP_067458896.1; XP_067458897.1	4154.29	0.0005663	0.0002079
					700	GIFDFAALK	XP_067452524.1	981.54	0.0005663	0.03398
					701	LEWIAGGTWTPSALK	XP_067461218.1; XP_067461219.1	1629.86	0.0005663	8.921e-05
					702	LEGVPQVLILLSGGRSFDSVDEPASALK	XP_067458896.1; XP_067458897.1	2897.56	0.0005663	2.121e-07
					703	GETGPAGIAGPAGPAGPRGPAGAAGLR	WVX36570.1	2283.2	0.0005663	0.006487
					704	GLGTDEDAILQLLTAR	XP_067441115.1	1685.91	0.0005663	5.891e-06
					705	GLGTDEDTLIEIMSSR	XP_067461730.1	1736.84	0.0005663	6.554e-06
					706	GIGTEQGLGEILR	XP_067467784.1	1342.73	0.0005663	0.002459
					707	GIAMAALHHIR	XP_067428107.1	1205.66	0.0005663	0.001122
					708	GLLPSEPVVAMQK	XP_067428107.1	1368.76	0.0005663	0.005893
					709	GGAAIFMTQLDDFLGGAPR	XP_067454003.1	1936.96	0.0005663	1.724e-06
					710	GFTGMQGLPGTPGSMGER	XP_067431685.1	1811.81	0.0005663	3.075e-06
					711	GETGPAGRPGEMGAAGPPGPTGEK	WVX36570.1	2194.02	0.0005663	6.021e-07
					712	GETGPSGATGAPGPPGAPGPVGPAGK	WVX36570.1	2141.06	0.0005663	1.432e-06
					713	LEQVITNIVDIFLEYADDEGKK	XP_067457546.1	2552.31	0.0005663	4.043e-06
					714	LEQVITNIVDIFLEYADDEGK	XP_067457546.1	2424.22	0.0005663	7.96e-05
					715	LEQEIATYR	XP_067440010.1	1122.58	0.0005663	0.02782
					716	GETGPSGPAGFAGPPGADGQPGAK	XP_067431685.1	2079.97	0.0005663	1.483e-12
					717	GEVGPAGASGFAGPPGADGQPGAR	XP_067467313.1	2079.98	0.0005663	5.43e-07
					718	LEMLEGELSALR	XP_067431337.1	1360.71	0.0005663	0.002297
					719	GETGPAGIAGPAGPAGPR	WVX36570.1	1532.78	0.0005663	2.853e-08
					720	GFPGLPGPAGEIGK	WVX36570.1	1296.69	0.0005663	6.894e-05
					721	GFPGLPGQSGEPGK	XP_067431685.1	1327.66	0.0005663	3.991e-05
					722	GFSGLDGAK	WVX36570.1; XP_067431685.1	851.426	0.0005663	0.02577
					723	IEIQSALEEAEGTLEHEESKILR	XP_067427403.1	2624.34	0.0005663	0.001577
					724	GFSGLDGAKGDGGPAGPK	WVX36570.1	1587.78	0.0005663	2.141e-07
					725	LESLTDEINFLR	XP_067447554.1	1449.76	0.0005663	0.0002394
					726	GFSGLDGAKGDSGPAGPK	XP_067431685.1	1617.79	0.0005663	4.77e-07
					727	GFTGMQGLPGTPGSMGER	XP_067431685.1	1779.82	0.0005663	1.12e-07
					728	GFTGMQGLPGTPGSMGER	XP_067431685.1	1795.81	0.0005663	4.968e-08
					729	GFPGLPGPAGEIGKQGPAGPGGER	WVX36570.1	2203.13	0.0005663	0.05187
					730	GETGEAGER	WVX36570.1	905.396	0.0005663	0.04513
					731	GETGPAGRPGEMGAAGPPGPTGEK	WVX36570.1	2178.02	0.0005663	1.334e-06
					732	GLNSLMQLNLAR	XP_067443816.1	1329.73	0.0005663	0.0004965
					733	GESGDTGPKGDAGAPGPGGPVGAAGPQGPSGPPGPK	XP_067431685.1	3035.45	0.0005663	3.879e-13
					734	GIVLSALQTVR	XP_067471362.1	1156.7	0.0005663	0.0007057
					735	LEGVLQVLILLSGGRSFDSVDAPASALK	XP_067458897.1	2855.59	0.0005663	0.001688
					736	LEGVPQVLILLSGGK	XP_067458897.1	1522.92	0.0005663	5.717e-05
					737	GESGDTGPK	XP_067431685.1	847.379	0.0005663	0.04549
					738	GLRGDVGPAGPSGEQGMVGPPGPSGEK	XP_067467313.1	2506.2	0.0005663	2.594e-09
					739	GLQPDTLYTVSLVPVYPVGEGKK	XP_067428107.1	2460.34	0.0005663	0.04232
					740	GMTGAIGVPGPPGAQGEK	XP_067431685.1	1623.82	0.0005663	4.758e-07
					741	GESGPAGVAGPAGAAGVR	XP_067431685.1	1480.75	0.0005663	6.762e-08
					742	IEGLQPLQTR	XP_067458897.1	1154.65	0.0005663	0.00314
					743	IEGELTAPDVDIKGPQVDIEGPK	XP_067455509.1	2420.26	0.0005663	0.0174
					744	GIVGLPGQR	WVX36570.1; XP_067442994.1	896.531	0.0005663	0.05897
					745	GLQPDTLYTVSLVPVYAEGDGKK	XP_067428107.1	2450.28	0.0005663	1.509e-06
					746	GLQPDTLYTVSLVPVYPVGEGK	XP_067428107.1	2332.24	0.0005663	2.158e-06
					747	GLPSSLAELHLDGNK	XP_067437415.1	1550.82	0.0005663	3.019e-05
					748	GMTGSPGSPGPDGK	WVX36570.1; XP_067431685.1	1244.56	0.0005663	0.02954
					749	GLNSLMQLNLAR	XP_067443816.1	1345.73	0.0005663	0.002789
					750	GLPGADGGAGGK	XP_067431685.1	956.48	0.0005663	0.0007264
					751	GLQPDTLYTVSLVPVYAEGDGK	XP_067428107.1	2322.19	0.0005663	4.104e-05
					752	GMTGAIGVPGPPGAQGEK	XP_067431685.1	1639.81	0.0005663	2.968e-07
					753	LEGVPQVLILLSGGR	XP_067458896.1; XP_067458897.1	1550.93	0.0005663	0.0003209
					754	GIPGDQGGAGPAGSK	XP_067467313.1	1268.62	0.0005663	0.0001799
					755	GESGPSGPAGPAGAAGAR	XP_067467313.1	1466.7	0.0005663	1.468e-07
					756	LEGVLQVLILLSGGR	XP_067458897.1	1566.96	0.0005663	5.5e-05
					757	QAIGLEPMPK	XP_067446867.1	1099.58	0.001093	0.06975
					758	YEPIIDDLR	XP_067443965.1	1133.58	0.001093	0.06706
					759	GDSGPAGPK	XP_067431685.1	785.379	0.001093	0.06602
					760	DEAFLLSSFR	XP_067464780.1	1184.59	0.001093	0.06304
					761	LNFDTFLPMLK	BAA95124.1	1354.71	0.001093	0.07546
					762	TKPLGAVK	XP_067428107.1	813.519	0.001093	0.08317
					763	ALGVGFATR	XP_067429022.1	891.505	0.001093	0.06916
					764	TGEPGLPGAK	WVX36570.1	926.494	0.001093	0.06827
					765	GDFAPQNMMR	XP_067428107.1	1166.51	0.001093	0.08312
					766	LLPNTAYTLSLFALHGESASEPLTQQGVTLPRPPAGELR	XP_067471362.1	4145.2	0.001093	0.06725
					767	DLQPDTEYK	XP_067428107.1	1108.52	0.001093	0.08
					768	SIYEEELR	XP_067447554.1	1038.51	0.001093	0.08229
					769	VPQIAVVITDGK	XP_067456428.1	1239.73	0.001093	0.06365
					770	EEFALIIR	XP_067447420.1	990.562	0.001093	0.06856
					771	VMVLITDGK	XP_067471362.1	975.554	0.001093	0.07763
					772	VFGVTTLDIVR	XP_067458295.1	1219.7	0.001093	0.06329
					773	TIGLLSPR	XP_067428107.1	856.525	0.001093	0.06986
					774	GPLGPVGPSGAR	XP_067471362.1	1064.58	0.001093	0.08078
					775	TPSWDPFR	XP_067463591.1	1005.48	0.001093	0.06943
					776	GAPGAMGPAGAR	WVX36570.1	1028.49	0.001093	0.07829
					777	ITYVPFEGGTPMMVTVDGDVLEALLPNMIPGK	XP_067431337.1	3436.71	0.001093	0.07741
					778	GYTGLDGR	XP_067467313.1	838.405	0.001093	0.08317
					779	GPSGPQGAR	WVX36570.1	826.417	0.001093	0.0778
					780	VSWDPSPGEVR	XP_067428107.1	1228.6	0.001093	0.07879
					781	ATFNEEQVKR	XP_067471362.1	1221.62	0.001598	0.09015
					782	LETTVGGEDTTIVLNELQPK	XP_067428107.1	2157.13	0.001598	0.09813
					783	LILIPMLPGMK	XP_067471362.1	1257.73	0.001598	0.08988
					784	GERGDAGTK	XP_067431685.1	890.433	0.001598	0.1078
					785	NNVILQNLDPDTPYNIK	XP_067471362.1	1971.02	0.001598	0.1003
					786	APDFVFYAPR	XP_067460473.1	1182.59	0.001598	0.09507
					787	QGGPAQGDGR	XP_067442945.1	942.439	0.001598	0.09746
					788	VLWLDYK	XP_067446203.1	936.519	0.001598	0.09248
					789	IHENEITK	XP_067437415.1	983.516	0.001598	0.08554
					790	TEFPLTR	XP_067471362.1	863.462	0.001598	0.0953
					791	YLTVAAIFR	XP_067462067.1	1053.61	0.001598	0.09581
					792	GSEGPAGAR	WVX36570.1	801.385	0.001598	0.1007
					793	TKLQQIMEIVLASFQS	XP_067450221.1	1835.99	0.001598	0.08807
					794	AILQAIEFLK	XP_067458812.1	1145.69	0.001598	0.1078
					795	GPEGAQGPR	XP_067442994.1	868.427	0.001093	0.08519
					796	NADEFELR	XP_067471362.1	993.464	0.001598	0.1069
					797	LSPEELLLR	XP_067463825.1; XP_067454689.1	1069.63	0.001598	0.1065
					798	ITADSLK	XP_067437415.1	747.425	0.001598	0.0889
					799	LLEPVLLLGK	XP_067437988.1	1094.72	0.001598	0.09124
					800	WDPAVGNVR	XP_067428107.1	1013.52	0.001598	0.09606
					801	EELVFLK	XP_067443965.1	877.503	0.001598	0.1081
					802	EVPSGLPASLEQLR	XP_067443816.1	1495.81	0.002121	0.1108
					803	VQISLVQYSR	XP_067428107.1; XP_067471362.1	1192.67	0.002121	0.1089
					804	AFLTLAEDILR	XP_067427838.1	1261.72	0.002121	0.1116
					805	LEDADYR	XP_067461218.1; XP_067461219.1	881.4	0.002121	0.1092
					806	LAMQEFMILPVGAANFHDAMR	XP_067435232.1	2410.14	0.002121	0.1096
					807	APDPFR	WVX36570.1; XP_067431685.1	702.357	0.002575	0.1161
					808	WDPAEGK	XP_067428107.1	802.373	0.002575	0.1235
					809	AITAVSQYFDK	XP_067456428.1	1242.64	0.002575	0.1259
					810	AENFFILR	XP_067443546.1	1009.55	0.002575	0.1277
					811	LFLQNFK	XP_067426411.1	909.519	0.002575	0.1146
					812	AGPPGAGPR	XP_067438266.1	779.416	0.002575	0.1351
					813	LRNADVEIFAVGVK	XP_067428107.1	1530.86	0.002575	0.126
					814	LASYLEK	XP_067426525.1; XP_067440010.1	823.456	0.002575	0.1207
					815	QLGVMTFAIGTR	XP_067458897.1	1309.69	0.002575	0.1262
					816	QLYDIWFR	XP_067462548.1	1140.58	0.002575	0.1222
					817	GDSGPAGPKGEAGSAGDNGIPGAMGAR	XP_067431685.1	2370.07	0.002575	0.1297
					818	GATGEPGR	WVX36570.1	744.363	0.002575	0.1143
					819	NALQELLAK	XP_067450408.1	999.583	0.002575	0.121
					820	GLFIIDDK	XP_067464083.1	920.509	0.002575	0.1284
					821	MNLESEIEALKEELIHLK	XP_067447555.1	2139.14	0.002575	0.1216
					822	TGFPAMR	XP_067458896.1; XP_067458897.1	779.387	0.002575	0.1311
					823	TKPLGGVRNLQVLNPTMTTLNVR	XP_067428107.1	2522.42	0.002575	0.1355
					824	EELIFLR	XP_067440009.1	919.525	0.002575	0.1237
					825	GSVGLPGQR	XP_067431685.1	870.479	0.002575	0.1331
					826	LFFLQVK	XP_067460473.1	894.545	0.002575	0.1137
					827	DLTDYLMK	XP_067427951.1; XP_067427221.1	998.486	0.002575	0.1157
					828	ILVATNLFGR	XP_067467817.1	1103.66	0.002575	0.1315
					829	DLASVQALLR	XP_067429712.1	1085.63	0.002575	0.1174
					830	SYELPDGQVITIGNERFR	XP_067427951.1; XP_067427221.1	2094.06	0.003035	0.1537
					831	DIVQFVPFR	XP_067443879.1	1120.61	0.003035	0.1486
					832	MLDFEQFLPMFQAIAK	XP_067448286.1	1944.96	0.003035	0.1548
					833	FVPIVPTGIK	XP_067437679.1	1070.66	0.003035	0.1511
					834	AIGSLPYK	XP_067428107.1	848.488	0.003035	0.138
					835	AGLLGTLEEMR	XP_067443317.1	1189.62	0.003035	0.1404
					836	ESFTGLR	XP_067463710.1	809.415	0.003035	0.1463
					837	QVMVNGER	XP_067455638.1	948.457	0.003035	0.1442
					838	GPPGPVGPAGK	XP_067442994.1	933.515	0.003035	0.1405
					839	GEVLDTVK	XP_067458896.1; XP_067458897.1	860.472	0.003035	0.154
					840	QMSGGYDEKSPAMPVPGPMGPMGPR	WVX36570.1	2622.15	0.003035	0.15
					841	GEAGPQGAR	WVX36570.1	842.412	0.003035	0.1393
					842	QILYSFVSPELSHWPVPK	XP_067438961.1	2127.13	0.003035	0.1462
					843	VPAGTTTTVLRGLQPDTLYTVSLVPVYPVGEGK	XP_067428107.1	3428.87	0.003035	0.144
					844	MFLFLDDK	XP_067460565.1	1044.51	0.003035	0.1428
					845	VLVSLLTAGR	XP_067430717.1	1028.65	0.003525	0.161
					846	GLTNLYGLSLR	XP_067448468.1	1206.68	0.003525	0.1597
					847	ALSEELDLALNDMTTL	XP_067430989.1	1748.86	0.003035	0.1566
					848	VFFDIR	XP_067446532.1	796.435	0.004002	0.1672
					849	LQQIMEIVLASFQS	XP_067450221.1	1622.85	0.004002	0.1659
					850	WEPAEGPVK	XP_067428107.1	1012.51	0.004002	0.1669
					851	FDEILEASDGIMVAR	XP_067446203.1	1665.82	0.004436	0.1869
					852	VSLDVNHFSPEELVVK	XP_067463591.1	1811.95	0.004436	0.1712
					853	APDPFRGGHYR	XP_067431685.1	1272.62	0.004436	0.1852
					854	ILLQNVIR	XP_067453175.1	968.625	0.004436	0.1813
					855	QMSGGYDEKSPAMPVPGPMGPMGPR	WVX36570.1	2616.17	0.004436	0.1725
					856	LNVGQNKDR	XP_067458896.1; XP_067458897.1	1043.56	0.004436	0.1753
					857	HLQLAVR	XP_067441661.1	836.51	0.004436	0.1727
					858	EIWGMEPTLEK	XP_067464156.1	1332.65	0.004436	0.1741
					859	NGEMGPAGPPGPPGPPGPPGSPGSGFEFVQQPLQEKAPDPFR	XP_067431685.1	4195	0.004436	0.1866
					860	WSFIFQQYGK	XP_067451854.1	1303.65	0.004436	0.1712
					861	AKEFIENLAR	XP_067461218.1	1190.65	0.004436	0.1739
					862	AQQGGHGVSLGNGAAAGDASVSRVNGMQGDVTAGAGPEGADADTPR	XP_067428646.1	4233.96	0.004436	0.1731
					863	MVGVFDIGPER	XP_067471362.1	1219.61	0.004436	0.1865
					864	VLSYHEHK	XP_067460565.1	1012.52	0.004436	0.1782
					865	LGGNVVVSLEGKPL	XP_067469554.1	1381.8	0.004436	0.1859
					866	FASFIDK	XP_067447554.1	827.43	0.004436	0.1757
					867	TDFINGLR	XP_067461218.1; XP_067461219.1	935.495	0.004436	0.1757
					868	IGISPDTHR	XP_067443793.1	995.527	0.004436	0.1754
					869	EYFAWEGDFK	XP_067455505.1	1291.56	0.004436	0.1882
